# Supplementary material for: Rapid Manufacturing of Glass‐Based Digital Nucleic Acid Amplification Chips by Ultrafast Bessel Pulses
Source: Small Sci. 2023 Dec 28;4(2):2300166. doi: 10.1002/smsc.202300166 (PMC11935117; doi:10.1002/smsc.202300166)
Supplement: Supplementary file 1 — Supplementary Material [file SMSC-4-2300166-s001.zip]

Archive with 2 entries (2 files):
- smsc.202300166-sup-0001-suppdata-S1.pdf
- smsc.202300166-sup-0002-suppdata-S2.mp4
